# Supplementary material for: Unveiling the Interplay between the TLR4/MD2 Complex and HSP70 in the Human Cardiovascular System: A Computational Approach
Source: Int J Mol Sci. 2019 Jun 26;20(13):3121. doi: 10.3390/ijms20133121 (PMC6651210; doi:10.3390/ijms20133121)
Supplement: Supplementary file 1 [file ijms-20-03121-s001.zip]

Archive with 3 entries (2 files):
- ijms-508448 sp for final/
- ijms-508448 sp for final/ijms-508448-supplementary.pdf
- ijms-508448 sp for final/string_db_edgelist.csv
