# Supplementary material for: Unveiling the Interplay between the TLR4/MD2 Complex and HSP70 in the Human Cardiovascular System: A Computational Approach
Source: Int J Mol Sci. 2019 Jun 26;20(13):3121. doi: 10.3390/ijms20133121 (PMC6651210; doi:10.3390/ijms20133121)
Supplement: Supplementary file 1 [file ijms-20-03121-s001.zip › ijms-508448 sp for final/string_db_edgelist.csv]

source	target
TLR4	LY96
HSPA9	HSPA2
HSPA5	HSPA6
HSPA1A	HSPA5
HSPA1A	HSPA2
HSPA1A	HSPA6
HSPA1L	HSPA6
HSPA2	HSPA8
HSPA1A	HSPA12B
HSPA1A	HSPA12A
HSPA12A	HSPA9
HSPA9	HSPA12B
HSPA9	HSPA8
HSPA1A	HSPA8
HSPA1L	HSPA1A
HSPA1L	HSPA5
HSPA5	HSPA8
HSPA6	HSPA8
HSPA14	HSPA9
HSPA13	HSPA12B
HSPA12A	HSPA13
HSPA14	HSPA12B
HSPA9	HSPA13
HSPA14	HSPA12A
HSPA1A	HSPA9
HSPA14	HSPA13
HSPA1L	HSPA9
HSPA5	HSPA9
HSPA6	HSPA9
HSPA14	HSPA6
HSPA5	HSPA13
HSPA5	HSPA12B
HSPA12A	HSPA8
HSPA14	HSPA8
HSPA13	HSPA8
HSPA1L	HSPA13
HSPA14	HSPA1A
HSPA14	HSPA1L
HSPA14	HSPA5
HSPA13	HSPA2
HSPA6	HSPA12B
HSPA5	HSPA2
HSPA1L	HSPA12B
HSPA1A	HSPA13
HSPA6	HSPA13
HSPA12A	HSPA6
HSPA1L	HSPA12A
HSPA14	HSPA2
HSPA12B	HSPA8
HSPA12A	HSPA5
HSPA12A	HSPA12B
HSPA6	HSPA2
HSPA1L	HSPA8
HSPA1L	HSPA2
HSPA12A	HSPA2
HSPA12B	HSPA2
TLR4	HSPA9
HSPA1A	HSPA1B
TLR4	HSPA8
HSPA1A	TLR4
HSPA14	TLR4
